# Supplementary material for: Timely neurogenesis drives the transition from nematic to crystalline nuclear packing during retinal morphogenesis
Source: Sci Adv. 2025 May 9;11(19):eadu6843. doi: 10.1126/sciadv.adu6843 (PMC12063663; doi:10.1126/sciadv.adu6843)
Supplement: Supplementary file 2 — Movies S1 to S3 [file sciadv.adu6843_movies_s1_to_s3.zip]

Archive with 3 entries (3 files):
- adu6843_movie_s1.mp4
- adu6843_movie_s2.mp4
- adu6843_movie_s3.mp4
